# Supplementary material for: Safety of Sabin Inactivated Poliovirus Vaccine Administered Standalone or Concomitantly with Other Childhood Vaccines: A Real-World Study in China
Source: Vaccines (Basel). 2026 Feb 9;14(2):161. doi: 10.3390/vaccines14020161 (PMC12945227; doi:10.3390/vaccines14020161)
Supplement: Supplementary file 1 [file vaccines-14-00161-s001.zip]

Archive with 1 entries (1 files):
- vaccines-4116173-supplementary.pdf
